# Supplementary material for: Modelling overflow metabolism in Escherichia coli with flux balance analysis incorporating differential proteomic efficiencies of energy pathways
Source: BMC Syst Biol. 2019 Jan 10;13:3. doi: 10.1186/s12918-018-0677-4 (PMC6329140; doi:10.1186/s12918-018-0677-4)
Supplement: Supplementary file 1 — Supplementary Tables S1-S6. (XLSX 26 kb) [file 12918_2018_677_MOESM1_ESM.xlsx]

## Sheet: Table S1
Table S1. List of mathematically equivalent sets of proteomic efficiency parameter wf*, wr* and b*
Nominal energy demand
	MG1655				NCM3722				ML308
uPPP%	wf*	wr*	b*	fval	wf*	wr*	b*	fval	wf*	wr*	b*	fval
0.25	0.0601	0.197	0.517	0.1698	0.0283	0.1356	0.4131	0.5262	0.0275	0.155	0.2823	0.05443
	0.0484	0.1757	0.6787	0.1698	0.0478	0.171	0.1637	0.5262	0.0245	0.1498	0.319	0.05443
	0.0597	0.1962	0.5231	0.1698	0.0493	0.1738	0.1444	0.5262	0.0386	0.1749	0.1422	0.05443
	0.0958	0.2617	0.0247	0.1698	0.0457	0.1672	0.1905	0.5262	0.0452	0.1864	0.061	0.05443
	0.0841	0.2405	0.1862	0.1698	0.0193	0.1194	0.5277	0.5262	0.0439	0.1843	0.076	0.05443
0.35	0.0107	0.1059	1.2569	0.1698	0.0612	0.1923	0.0975	0.5262	0.0326	0.1617	0.3054	0.05443
	0.0452	0.1674	0.8166	0.1698	0.0144	0.1087	0.6504	0.5262	0.0359	0.1674	0.2679	0.05443
	0.0274	0.1356	1.0447	0.1698	0.0353	0.146	0.4038	0.5262	0.0444	0.1823	0.1694	0.05443
	0.0565	0.1875	0.6726	0.1698	0.021	0.1205	0.5725	0.5262	0.0143	0.1296	0.5179	0.05443
	0.0118	0.1079	1.2424	0.1698	0.0569	0.1847	0.1478	0.5262	0.05	0.1921	0.1041	0.05443
0.4	0.0815	0.2303	0.4177	0.1698	0.0103	0.1006	0.7258	0.5262	0.0305	0.1568	0.3719	0.05443
	0.0108	0.1052	1.2854	0.1698	0.0127	0.1048	0.6986	0.5262	0.0587	0.2059	0.0577	0.05443
	0.033	0.1445	1.0126	0.1698	0.0155	0.1098	0.6668	0.5262	0.0188	0.1365	0.5023	0.05443
	0.0385	0.1542	0.9452	0.1698	0.0133	0.1058	0.6924	0.5262	0.052	0.1942	0.1326	0.05443
	0.0297	0.1387	1.0529	0.1698	0.0104	0.1008	0.7246	0.5262	0.0198	0.1382	0.4912	0.05443
New energy demand
	MG1655				NCM3722				ML308
uPPP%	wf*	wr*	b*	fval	wf*	wr*	b*	fval	wf*	wr*	b*	fval
0.25	0.0802	0.218	0.01	0.1841	0.0143	0.0963	0.4648	0.5502	0.0682	0.6472	0.0137	0.05443
	0.0658	0.1938	0.2349	0.1841	0.0146	0.0968	0.4596	0.5502	0.0627	0.6193	0.0726	0.05443
	0.0276	0.1292	0.8288	0.1841	0.0097	0.089	0.5328	0.5502	0.0642	0.6272	0.0561	0.05443
	0.01	0.0995	1.1014	0.1841	0.0127	0.0938	0.4884	0.5502	0.063	0.6208	0.0694	0.05443
	0.0268	0.1278	0.8414	0.1841	0.015	0.0974	0.4542	0.5502	0.0679	0.6454	0.0175	0.05443
0.35	0.0165	0.109	1.0657	0.1841	0.0285	0.1175	0.3219	0.5502	0.0991	0.7445	0.0614	0.05443
	0.0102	0.0985	1.1576	0.1841	0.0261	0.1138	0.3552	0.5502	0.057	0.5471	0.4099	0.05443
	0.0859	0.2247	0.0581	0.1841	0.0119	0.0914	0.5547	0.5502	0.1009	0.7529	0.0466	0.05443
	0.0175	0.1106	1.0519	0.1841	0.0089	0.0868	0.5955	0.5502	0.1053	0.7733	0.0105	0.05443
	0.0154	0.1072	1.0819	0.1841	0.0168	0.0992	0.4856	0.5502	0.0856	0.6813	0.173	0.05443
0.4	0.0628	0.183	0.4572	0.1841	0.0425	0.1372	0.1735	0.5502	0.119	0.8081	0.0856	0.05443
	0.0096	0.0956	1.2005	0.1841	0.0289	0.1162	0.3564	0.5502	0.0688	0.5812	0.448	0.05443
	0.0214	0.1149	1.0364	0.1841	0.0175	0.0986	0.5102	0.5502	0.1131	0.7815	0.1281	0.05443
	0.0414	0.1478	0.7569	0.1841	0.0156	0.0957	0.5352	0.5502	0.06	0.5411	0.5119	0.05443
	0.0147	0.1041	1.129	0.1841	0.0311	0.1196	0.3268	0.5502	0.0759	0.6133	0.3967	0.05443

## Sheet: Table S2
Table S2. Calculated values of the slope and intercept of the wr*-wf* line for ML, NCM and ML strians at nominal energy demand.
	Slope			Intercept
uPPP%	0.25	0.35	0.4	0.25	0.35	0.4
MG	1.8095	1.7809	1.7682	0.0882	0.0868	0.0862
NCM	1.8168	1.7872	1.7744	0.0843	0.0829	0.0823
ML	1.7812	1.752	1.7403	0.1063	0.1045	0.1038

## Sheet: Table S3
Table S3. Growth data for E. coli ML308*
Growth rate (h-1)	ATP (mol/kg)	[2H] (mol/kg)	total ATP (mol/kg)**	total ATP (mmol/g-h)
0.94	19.34	40.95	39.815	37.4261
0.88	16.92	36.83	35.335	31.0948
0.82	14.27	34.21	31.375	25.7275
0.81	12.86	32.05	28.885	23.3969
0.72	9	29.38	23.69	17.0568
* data source: Table 7, Holms, H., 1996. Flux analysis and control of the central metabolic pathways in Escherichia coli. FEMS microbiology reviews, 19(2), pp.85-116.
** Total ATP is calculated assuming 4 proton -> 1 ATP, as suggested in Feist, Adam M., et al. "A genome‐scale metabolic reconstruction for Escherichia coli K‐12 MG1655 that accounts for 1260 ORFs and thermodynamic information." Molecular systems biology 3.1 (2007): 121.

## Sheet: Table S4
Table S4 Calculated values of the slope and intercept of the wr*-wf* line for ML strain with new and nominal energy demand
Strain	PPP%	Slope	Intercept
ML-new	0.25	5.0084	0.2988
	0.35	4.6919	0.2799
	0.4	4.5267	0.27
ML-nom	0.25	1.7812	0.1063
	0.35	1.752	0.1045
	0.4	1.7403	0.1038

## Sheet: Table S5
Table S5. List of mathematically equivalent sets of proteomic efficiency parameter wr* and b* for the two parameter case (wf* was set to 0 for all three strains; energy demand was set to the nominal)
	MG	wr*	b*	fval	NCM	wr*	b*	fval	ML	wr*	b*	fval
uPPP%	0.25	0.0882	1.3442	0.1698	0.25	0.0843	0.7752	0.5262	0.25	0.1062	0.6268	0.05443
		0.0882	1.3442	0.1698		0.0844	0.7745	0.5262		0.1062	0.6268	0.05443
		0.0882	1.3442	0.1698		0.0843	0.7752	0.5262		0.1062	0.6265	0.05444
		0.0882	1.3442	0.1698		0.0843	0.7752	0.5262		0.1062	0.6268	0.05443
		0.0882	1.3442	0.1698		0.0843	0.7752	0.5262		0.1062	0.6268	0.05443
	0.35	0.0869	1.3934	0.1698	0.35	0.0829	0.8207	0.5262	0.35	0.1046	0.6836	0.05443
		0.0868	1.3935	0.1698		0.0829	0.8207	0.5262		0.1046	0.6836	0.05443
		0.0868	1.3935	0.1698		0.083	0.8206	0.5262		0.1046	0.6837	0.05443
		0.0869	1.3934	0.1698		0.0829	0.8207	0.5262		0.1046	0.6836	0.05443
		0.0869	1.3935	0.1698		0.0829	0.8206	0.5262		0.1046	0.6836	0.05443
	0.4	0.0862	1.4174	0.1698	0.4	0.0823	0.8428	0.5262	0.4	0.1038	0.7113	0.05443
		0.0862	1.4174	0.1698		0.0823	0.8428	0.5262		0.1038	0.7112	0.05443
		0.0862	1.4175	0.1698		0.0823	0.8428	0.5262		0.1038	0.7113	0.05443
		0.0862	1.4175	0.1698		0.0823	0.8428	0.5262		0.1038	0.7112	0.05443
		0.0862	1.4174	0.1698		0.0823	0.8428	0.5262		0.1038	0.7113	0.05443

## Sheet: Table S6
Table S6. List of reactions determined to be unavailable under glucose-aerobic condition.
Reactions	Notes	Reactions	Notes
ICL	Glyoxylate shunt	ACALD	Irrelevant by-product
MALS	Glyoxylate shunt	AKGt2r	Irrelevant by-product
PPCK	Glyoxylate shunt	GLUt2r	Irrelevant by-product
PFL	Anaerobic	GLNabc	Irrelevant by-product
FRD7	Anaerobic	EX_succ(e)	Irrelevant exchange
ME1	Gluconeogenesis	EX_lac_D(e)	Irrelevant exchange
ME2	Gluconeogenesis	EX_for(e)	Irrelevant exchange
PPS	Gluconeogenesis	EX_etoh(e)	Irrelevant exchange
FBP	Gluconeogenesis	EX_acald(e)	Irrelevant exchange
PPCK	Gluconeogenesis	EX_fru(e)	Irrelevant exchange
ADK1	Irrelevant by-product	EX_mal(e)	Irrelevant exchange
GLUN	Irrelevant by-product	EX_fum(e)	Irrelevant exchange
FRUpts2	Irrelevant by-product	EX_pyr(e)	Irrelevant exchange
